# Supplementary material for: Cat-rodent Toxoplasma gondii Type II-variant circulation and limited genetic diversity on the Island of Fernando de Noronha, Brazil
Source: Parasit Vectors. 2017 May 3;10:220. doi: 10.1186/s13071-017-2150-4 (PMC5415816; doi:10.1186/s13071-017-2150-4)
Supplement: Additional file 1: Table S1. — Toxoplasma gondii genotyping results with RFLP and microsatellite markers from strains from Fernando de Noronha Island and mainland Brazil. (XLSX 30 kb) [file 13071_2017_2150_MOESM1_ESM.xlsx]

## Sheet: Feuil1
Table S1. Toxoplasma gondii genotyping results with RFLP and microsatellite markers from strains from Fernando de Noronha Island and mainland Brazil.
Isolate	Year	Origin	Host		PCR-RFLP marker													Microsatellite marker
				RFLP #	SAG1	5-3SAG2	ALT-SAG2	SAG3	BTUB	GRA6	c22-8	c29-2	L358	PK1	Apico	CS3*	MS group	TUB2	W35	TgM-A	B18	B17	M33	MIV.1	MXI.1	M48	M102	N60	N82	AA	N61	N83	Reference
ENT	1983	France	Human (congenital)	10	I	I	I	I	I	I	I	I	I	I	I	NA	I	291	248	209	160	342	169	274	358	209	166	145	119	267	87	306	Ajzenberg et al. (2002) Journal of Infectious Diseases 186, 684-689.
ME49	1965	USA	Sheep (Ovis aries)	1	II or III	II	II	II	II	II	II	II	II	II	II	NA	II	289	242	207	158	336	169	274	356	215	174	142	111	265	91	310	Ajzenberg et al. (2002) Journal of Infectious Diseases 186, 684-689.
NED	1989	France	Human (congenital)	2	II or III	III	III	III	III	III	III	III	III	III	III	NA	III	289	242	205	160	336	165	278	356	209	190	147	111	267	91	312	Ajzenberg et al. (2002) Journal of Infectious Diseases 186, 684-689.
TgCatBrFN1	2013	Fernando de Noronha	Cat (Felis silvestris catus)	3	II or III	II	II	II	II	II	II	II	II	II	I	II	II	289	242	207	158	336	169	274	356	245	178	138	123	271	95	329	This study
TgRatnoBrFN1	2014	Fernando de Noronha	Brown rat (Rattus norvegicus)	3	II or III	II	II	II	II	II	II	II	II	II	I	II	II	289	242	207	158	336	169	274	356	235	178	138	123	271	97	329	This study
TgRatnoBrFN2	2014	Fernando de Noronha	Brown rat (Rattus norvegicus)	146	I	I	I	III	II	II	I	III	III	II	III	III	III	289	242	209	160	336	165	278	356	213	190	145	111	267	87	308	This study
TgRatRaBrFN1	2014	Fernando de Noronha	Black rat (Rattus Rattus)	13	I	I	I	I	I	III	II	III	III	I	III	III	Caribbean 1	291	242	205	162	342	165	278	356	213	164	142	109	279	87	312	This study
PS-TgCatEgBr1	2011	Fernando de Noronha	Cattle Egret (Bubulcus ibis)	146	I	I	I	III	II	II	I	III	III	II	III	III	III	289	242	209	160	336	165	278	356	213	190	145	111	265	87	308	Vitaliano et al. (2014) International Journal for Parasitology: Parasites and Wildlife 3, 276–283.
PS-TgCatEgBr2	2011	Fernando de Noronha	Cattle Egret (Bubulcus ibis)	146	I	I	I	III	II	II	I	III	III	II	III	III	III	289	242	209	160	336	165	278	356	213	190	145	111	267	87	308	Vitaliano et al. (2014) International Journal for Parasitology: Parasites and Wildlife 3, 276–283.
TgCkBr210	2009	Fernando de Noronha	Chicken (Gallus gallus domesticus)	146	I	I	I	III	II	II	I	III	III	II	III	III	III	289	242	209	160	336	165	278	356	213	190	145	111	267	87	308	Dubey et al. (2010) Journal of Parasitology 96, 709-712.
TgCkBr211	2009	Fernando de Noronha	Chicken (Gallus gallus domesticus)	146	I	I	I	III	II	II	I	III	III	II	III	III	III	289	242	209	160	336	165	278	356	213	190	145	111	265	87	308	Dubey et al. (2010) Journal of Parasitology 96, 709-712.
TgCkBr212	2009	Fernando de Noronha	Chicken (Gallus gallus domesticus)	146	I	I	I	III	II	II	I	III	III	II	III	III	III	289	242	209	160	336	165	278	356	213	190	145	111	267	87	308	Dubey et al. (2010) Journal of Parasitology 96, 709-712.
TgCkBr213	2009	Fernando de Noronha	Chicken (Gallus gallus domesticus)	146	I	I	I	III	II	II	I	III	III	II	III	III	III	289	242	209	160	336	165	278	356	213	190	145	111	267	87	308	Dubey et al. (2010) Journal of Parasitology 96, 709-712.
TgCkBr214	2009	Fernando de Noronha	Chicken (Gallus gallus domesticus)	146	I	I	I	III	II	II	I	III	III	II	III	III	III	289	242	209	160	336	165	278	356	213	190	145	111	267	87	308	Dubey et al. (2010) Journal of Parasitology 96, 709-712.
TgCkBr215	2009	Fernando de Noronha	Chicken (Gallus gallus domesticus)	146	I	I	I	III	II	II	I	III	III	II	III	III	III	289	242	209	160	336	165	278	356	213	190	145	111	267	87	308	Dubey et al. (2010) Journal of Parasitology 96, 709-712.
TgCkBr216	2009	Fernando de Noronha	Chicken (Gallus gallus domesticus)	146	I	I	I	III	II	II	I	III	III	II	III	III	III	289	242	209	160	336	165	278	356	213	190	145	111	267	87	308	Dubey et al. (2010) Journal of Parasitology 96, 709-712.
TgCkBr217	2009	Fernando de Noronha	Chicken (Gallus gallus domesticus)	146	I	I	I	III	II	II	I	III	III	II	III	III	III	289	242	209	160	336	165	278	356	213	190	145	111	267	87	308	Dubey et al. (2010) Journal of Parasitology 96, 709-712.
TgCkBr218	2009	Fernando de Noronha	Chicken (Gallus gallus domesticus)	146	I	I	I	III	II	II	I	III	III	II	III	III	III	289	242	209	160	336	165	278	356	213	190	145	111	267	87	308	Dubey et al. (2010) Journal of Parasitology 96, 709-712.
TgCkBr219	2009	Fernando de Noronha	Chicken (Gallus gallus domesticus)	146	I	I	I	III	II	II	I	III	III	II	III	III	III	289	242	209	160	336	165	278	356	213	190	145	111	267	87	308	Dubey et al. (2010) Journal of Parasitology 96, 709-712.
TgCkBr220	2009	Fernando de Noronha	Chicken (Gallus gallus domesticus)	163	I	III	III	III	III	III	II	I	III	III	III	III	Atypical	291	242	207	160	342	165	278	356	227	188	142	105	263	97	310	Dubey et al. (2010) Journal of Parasitology 96, 709-712.
TgCkBr221	2009	Fernando de Noronha	Chicken (Gallus gallus domesticus)	3	II or III	II	II	II	II	II	II	II	II	II	I	II	II	289	242	207	158	336	169	274	356	243	178	138	123	273	97	329	Dubey et al. (2010) Journal of Parasitology 96, 709-712.
TgCkBr222	2009	Fernando de Noronha	Chicken (Gallus gallus domesticus)	142	I	I	I	I	I	II	II	II	II	I	I	III	Atypical	291	242	207	162	342	169	274	356	245	164	138	109	277	87	329	Dubey et al. (2010) Journal of Parasitology 96, 709-712.
TgCkBr223	2009	Fernando de Noronha	Chicken (Gallus gallus domesticus)	146	I	I	I	III	II	II	I	III	III	II	III	III	III	289	242	209	160	336	165	278	356	213	190	145	111	267	87	308	Dubey et al. (2010) Journal of Parasitology 96, 709-712.
TgCkBr224	2009	Fernando de Noronha	Chicken (Gallus gallus domesticus)	146	I	I	I	III	II	II	I	III	III	II	III	III	III	289	242	209	160	336	165	278	356	213	190	145	111	265	87	308	Dubey et al. (2010) Journal of Parasitology 96, 709-712.
TgCkBr225	2009	Fernando de Noronha	Chicken (Gallus gallus domesticus)	3	II or III	II	II	II	II	II	II	II	II	II	I	II	II	289	242	207	158	336	169	274	356	243	178	138	123	273	97	329	Dubey et al. (2010) Journal of Parasitology 96, 709-712.
TgCkBr226	2009	Fernando de Noronha	Chicken (Gallus gallus domesticus)	3	II or III	II	II	II	II	II	II	II	II	II	I	II	II	289	242	207	158	336	169	274	356	243	178	138	123	273	97	329	Dubey et al. (2010) Journal of Parasitology 96, 709-712.
TgCkBr227	2009	Fernando de Noronha	Chicken (Gallus gallus domesticus)	146	I	I	I	III	II	II	I	III	III	II	III	III	III	289	242	209	160	336	165	278	356	213	190	145	111	267	87	308	Dubey et al. (2010) Journal of Parasitology 96, 709-712.
TgCkBr228	2009	Fernando de Noronha	Chicken (Gallus gallus domesticus)	3	II or III	II	II	II	II	II	II	II	II	II	I	II	II	289	242	207	158	336	169	274	356	243	178	138	123	273	97	329	Dubey et al. (2010) Journal of Parasitology 96, 709-712.
TgCkBr229	2009	Fernando de Noronha	Chicken (Gallus gallus domesticus)	146	I	I	I	III	II	II	I	III	III	II	III	III	III	289	242	209	160	336	165	278	356	213	190	145	111	267	87	308	Dubey et al. (2010) Journal of Parasitology 96, 709-712.
TgCkBr230	2009	Fernando de Noronha	Chicken (Gallus gallus domesticus)	3	II or III	II	II	II	II	II	II	II	II	II	I	II	II	289	242	207	158	336	169	274	356	243	178	138	123	273	97	329	Dubey et al. (2010) Journal of Parasitology 96, 709-712.
TgCkBr231	2009	Fernando de Noronha	Chicken (Gallus gallus domesticus)	2	II or III	III	III	III	III	III	III	III	III	III	III	III	III	289	242	205	160	336	165	278	356	213	188	153	111	267	87	312	Dubey et al. (2010) Journal of Parasitology 96, 709-712.
TgCkBr165	2007	Northeast Brazil	Chicken (Gallus gallus domesticus)	13	I	I	I	I	I	III	II	III	III	I	III	NA	Caribbean 1	291	242	205	162	342	165	278	356	213	164	142	109	279	87	312	Dubey et al. (2008) Veterinary Parasitology 157, 299-305.
TgCkBr166	2007	Northeast Brazil	Chicken (Gallus gallus domesticus)	114	I	III	III	I	III	III	III	I	III	I	I	NA	Atypical	289	242	207	160	342	165	278	356	211	190	149	105	263	101	306	Dubey et al. (2008) Veterinary Parasitology 157, 299-305.
TgCkBr167	2007	Northeast Brazil	Chicken (Gallus gallus domesticus)	13	I	I	I	I	I	III	II	III	III	I	III	III	Caribbean 1	291	242	205	162	342	165	278	356	213	164	142	109	281	87	314	Dubey et al. (2008) Veterinary Parasitology 157, 299-305.
TgCkBr168	2007	Northeast Brazil	Chicken (Gallus gallus domesticus)	129	II or III	II	II	II	III	II	II	II	II	II	II	NA	II	291	242	207	158	336	169	274	356	235	176	138	119	261	93	310	Dubey et al. (2008) Veterinary Parasitology 157, 299-305.
TgCkBr169	2007	Northeast Brazil	Chicken (Gallus gallus domesticus)	78	I	I	I	I	I	III	II	I	III	I	III	NA	Caribbean 1	291	242	205	162	342	165	278	356	227	164	142	109	277	91	312	Dubey et al. (2008) Veterinary Parasitology 157, 299-305.
TgCkBr170	2007	Northeast Brazil	Chicken (Gallus gallus domesticus)	13	I	I	I	I	I	III	II	III	III	I	III	III	Caribbean 1	291	242	205	162	342	165	278	356	213	164	142	109	277	89	312	Dubey et al. (2008) Veterinary Parasitology 157, 299-305.
TgCkBr183	2007	Northeast Brazil	Chicken (Gallus gallus domesticus)	13	I	I	I	I	I	III	II	III	III	I	III	III	Caribbean 1	291	242	205	162	342	165	278	356	213	164	142	109	277	87	312	Dubey et al. (2008) Veterinary Parasitology 157, 299-305.
TgCkBr184	2007	Northeast Brazil	Chicken (Gallus gallus domesticus)	13	I	I	I	I	I	III	II	III	III	I	III	III	Caribbean 1	291	242	205	162	342	165	278	356	213	164	142	109	277	87	312	Dubey et al. (2008) Veterinary Parasitology 157, 299-305.
TgCkBr186	2007	Northeast Brazil	Chicken (Gallus gallus domesticus)	88	I	I	I	III	III	III	II	I	III	I	III	NA	Atypical	291	248	205	160	342	165	278	354	237	166	142	105	263	89	306	Dubey et al. (2008) Veterinary Parasitology 157, 299-305.
TgDonkeyBr1	2011	Northeast Brazil	Donkey (Equus africanus asinus)	163	I	III	III	III	III	III	II	I	III	III	III	III	Atypical	291	242	205	156	348	169	278	358	213	170	140	111	263	121	314	Gennari et al. (2015) Veterinary Parasitology 209, 129–132.
TgGtBr10	2005	Northeast Brazil	Goat (Capra aegagrus hircus)	13	I	I	I	I	I	III	II	III	III	I	III	III	Atypical	289	242	205	160	338	165	274	356	237	166	145	107	312	99	314	Ragozo et al. (2010) Veterinary Parasitology 170, 307-312.
TgJagBr1	2009	Northeast Brazil	Jaguarundi (Puma yagouaroundi)	166	I	III	III	III	III	III	u-1	I	III	III	III	NA	Atypical	289	242	205	162	344	165	278	358	235	164	138	111	263	91	312	Pena et al. ( 2011) Veterinary Parasitology 175, 377-381.
TgOncBr1	2010	Northeast Brazil	Oncilla (Leopardus tigrinus)	235	I	III	III	III	I	III	u-1	I	I	I	III	I	Atypical	291	242	205	160	342	165	278	356	227	166	147	111	281	93	308	Vitaliano et al. (2014) International Journal for Parasitology: Parasites and Wildlife 3, 276–283.
TgRhHmBr1	2009	Northeast Brazil	Red-handed howler monkey (Alouatta belzebul)	13	I	I	I	I	I	III	II	III	III	I	III	NA	Caribbean 1	291	242	205	162	342	165	278	356	213	164	142	109	277	87	312	Pena et al. ( 2011) Veterinary Parasitology 175, 377-381.
TgBatBr1	2011	São Paulo	Velvety free-tailed bat (Molossus molossus)	162	I	III	III	III	III	III	II	I	I	III	I	II	Atypical	291	242	205	160	362	165	278	356	229	174	153	111	265	91	314	Cabral et al. (2013) Veterinary Parasitology 193, 100-4.
TgBatBr2	2011	São Paulo	Common vampire bat (Desmodus rotundus)	19	I	III	III	III	III	III	I	I	I	u-1	I	II	Atypical	291	242	205	160	362	165	278	356	229	174	140	111	265	91	314	Cabral et al., Vet Parasitol. 2013 Mar 31;193(1-3):100-4.
TgCatBr38	2003	São Paulo	Cat (Felis silvestris catus)	136	u-1	I	u-1	III	III	III	II	I	I	III	I	II	Atypical	291	242	205	162	362	165	278	356	221	166	149	111	261	93	337	Pena et al. (2008) International Journal for Parasitology 38, 561-569.
TgCatBr39	2003	São Paulo	Cat (Felis silvestris catus)	11 (BrII)	I	I	II	III	III	III	I	III	I	II	III	I	South America 1	289	242	205	160	342	165	278	358	233	164	145	111	316	89	308	Pena et al. (2008) International Journal for Parasitology 38, 561-569.
TgCatBr40	2003	São Paulo	Cat (Felis silvestris catus)	92	I	I	II	I	III	II	II	I	I	II	I	I	Atypical	291	242	207	162	338	169	272	358	223	176	145	113	316	91	308	Pena et al. (2008) International Journal for Parasitology 38, 561-569.
TgCatBr41	2003	São Paulo	Cat (Felis silvestris catus)	117	I	III	III	III	I	III	u-1	I	I	u-1	III	u-1	Atypical	291	242	205	160	342	165	278	354	231	166	149	111	263	91	308	Pena et al. (2008) International Journal for Parasitology 38, 561-569.
TgCatBr42	2003	São Paulo	Cat (Felis silvestris catus)	6 (BrI)	I	I	I	III	I	II	u-1	I	I	I	I	I	Africa 1	291	248	205	160	342	165	274	354	229	166	147	111	273	89	308	Pena et al. (2008) International Journal for Parasitology 38, 561-569.
TgCatBr44	2003	São Paulo	Cat (Felis silvestris catus)	34	u-1	I	II	III	III	III	II	I	I	u-1	I	II	Atypical	291	242	205	162	342	165	278	356	231	166	153	111	265	91	345	Pena et al. (2008) International Journal for Parasitology 38, 561-569.
TgCatBr45	2003	São Paulo	Cat (Felis silvestris catus)	56	I	I	I	III	I	II	u-1	I	III	I	I	I	Atypical	291	242	205	160	348	169	272	354	237	166	147	111	269	89	306	Pena et al. (2008) International Journal for Parasitology 38, 561-569.
TgCatBr50	2003	São Paulo	Cat (Felis silvestris catus)	86	I	I	I	III	III	II	u-1	I	I	III	I	I	Africa 1	291	248	205	160	342	165	274	354	231	166	147	111	265	89	310	Pena et al. (2008) International Journal for Parasitology 38, 561-569.
TgCatBr52	2003	São Paulo	Cat (Felis silvestris catus)	11 (BrII)	I	I	II	III	III	III	I	III	I	II	III	I	South America 1	289	242	205	160	342	165	278	358	231	164	145	111	316	89	308	Pena et al. (2008) International Journal for Parasitology 38, 561-569.
TgCatBr55	2003	São Paulo	Cat (Felis silvestris catus)	6 (BrI)	I	I	I	III	I	II	u-1	I	I	I	I	I	Atypical	291	248	207	160	342	169	272	356	249	166	145	111	267	89	312	Pena et al. (2008) International Journal for Parasitology 38, 561-569.
TgCatBr57	2003	São Paulo	Cat (Felis silvestris catus)	108	I	I	II	III	III	III	II	I	I	III	I	I	Atypical	289	242	203	164	338	169	272	356	219	180	142	105	289	81	333	Pena et al. (2008) International Journal for Parasitology 38, 561-569.
TgCatBr60	2003	São Paulo	Cat (Felis silvestris catus)	8 (BrIII)	I	III	III	III	III	III	II	III	III	III	III	III	Atypical	289	242	205	160	348	165	278	356	213	190	142	111	263	107	312	Pena et al. (2008) International Journal for Parasitology 38, 561-569.
TgCatBr62	2003	São Paulo	Cat (Felis silvestris catus)	6 (BrI)	I	I	I	III	I	II	u-1	I	I	I	I	I	Africa 1	291	248	205	160	342	165	274	354	225	166	145	111	265	89	310	Pena et al. (2008) International Journal for Parasitology 38, 561-569.
TgCatBr64	2003	São Paulo	Cat (Felis silvestris catus)	111	I	I	u-1	III	III	III	u-1	I	III	III	I	III	Atypical	289	242	207	160	338	165	278	356	225	190	136	105	263	97	310	Pena et al. (2008) International Journal for Parasitology 38, 561-569.
TgCatBr66	2003	São Paulo	Cat (Felis silvestris catus)	26	II or III	III	III	III	III	III	I	III	III	I	III	III	III	289	248	209	160	336	165	278	356	211	190	147	111	267	89	306	Pena et al. (2008) International Journal for Parasitology 38, 561-569.
TgCatBr67	2003	São Paulo	Cat (Felis silvestris catus)	121	I	III	III	III	III	III	I	III	I	III	III	I	Atypical	289	242	205	160	348	165	278	358	213	164	145	111	263	123	308	Pena et al. (2008) International Journal for Parasitology 38, 561-569.
TgCatBr68	2003	São Paulo	Cat (Felis silvestris catus)	11 (BrII)	I	I	II	III	III	III	I	III	I	II	III	I	South America 1	289	242	205	160	342	165	278	358	239	164	145	111	316	89	308	Pena et al. (2008) International Journal for Parasitology 38, 561-569.
TgCatBr69	2003	São Paulo	Cat (Felis silvestris catus)	34	u-1	I	II	III	III	III	II	I	I	u-1	I	II	Atypical	291	242	205	162	342	165	278	356	233	166	166	111	265	91	341	Pena et al. (2008) International Journal for Parasitology 38, 561-569.
TgCatBr71	2003	São Paulo	Cat (Felis silvestris catus)	6 (BrI)	I	I	I	III	I	II	u-1	I	I	I	I	I	Africa 1	291	248	205	160	342	165	274	354	233	166	149	111	271	89	308	Pena et al. (2008) International Journal for Parasitology 38, 561-569.
TgCatBr72	2003	São Paulo	Cat (Felis silvestris catus)	85	I	I	I	III	III	II	u-1	I	I	II	I	II	Africa 1	289	248	205	160	342	165	274	354	231	164	147	111	271	89	308	Pena et al. (2008) International Journal for Parasitology 38, 561-569.
TgCatBr75	2003	São Paulo	Cat (Felis silvestris catus)	6 (BrI)	I	I	I	III	I	II	u-1	I	I	I	I	I	Africa 1	291	248	205	160	342	165	274	354	235	166	147	111	271	87	306	Pena et al. (2008) International Journal for Parasitology 38, 561-569.
TgCatBr76	2003	São Paulo	Cat (Felis silvestris catus)	67	I	III	III	III	I	III	I	III	III	u-1	III	u-1	Atypical	291	242	205	160	342	165	278	356	237	176	140	111	265	93	314	Pena et al. (2008) International Journal for Parasitology 38, 561-569.
TgCatBr78	2003	São Paulo	Cat (Felis silvestris catus)	11 (BrII)	I	I	II	III	III	III	I	III	I	II	III	I	South America 1	289	242	205	160	342	165	278	358	231	164	145	111	316	89	308	Pena et al. (2008) International Journal for Parasitology 38, 561-569.
TgCatBr80	2003	São Paulo	Cat (Felis silvestris catus)	55	I	I	I	I	III	I	u-1	I	I	I	I	I	Atypical	289	248	209	160	342	169	272	356	233	166	142	123	265	87	306	Pena et al. (2008) International Journal for Parasitology 38, 561-569.
TgCatBr81	2003	São Paulo	Cat (Felis silvestris catus)	124	I	III	III	III	III	III	II	III	I	u-1	I	I	Atypical	291	242	207	156	338	165	276	358	225	166	145	107	265	91	316	Pena et al. (2008) International Journal for Parasitology 38, 561-569.
*Not available
